# Supplementary material for: Exploring the Effects of Palm Tocotrienol-Rich Fraction in Diabetic Peripheral Neuropathy Rat’s Model: An Untargeted Metabolomic Profiling and Correlation Study
Source: Int J Mol Sci. 2025 Nov 21;26(23):11247. doi: 10.3390/ijms262311247 (PMC12692528; doi:10.3390/ijms262311247)
Supplement: Supplementary file 1 [file ijms-26-11247-s001.zip]

Archive with 1 entries (1 files):
- ijms-3898343-supplementary.pdf
